# Supplementary material for: cfDNA Changes in Maximal Exercises as a Sport Adaptation Predictor
Source: Genes (Basel). 2021 Aug 12;12(8):1238. doi: 10.3390/genes12081238 (PMC8392318; doi:10.3390/genes12081238)
Supplement: Supplementary file 1 [file genes-12-01238-s001.zip]

Archive with 1 entries (1 files):
- genes-1326479-supplementary.pdf
